# Supplementary material for: Secreted Aspartyl Proteinases Targeted Multi-Epitope Vaccine Design for Candida dubliniensis Using Immunoinformatics
Source: Vaccines (Basel). 2023 Feb 5;11(2):364. doi: 10.3390/vaccines11020364 (PMC9964391; doi:10.3390/vaccines11020364)
Supplement: Supplementary file 1 [file vaccines-11-00364-s001.zip]

Archive with 1 entries (1 files):
- vaccines-2168424-supplementary.pdf
